# Supplementary material for: Reirradiation of head and neck cancer focusing on hypofractionated stereotactic body radiation therapy
Source: Radiat Oncol. 2011 Aug 21;6:98. doi: 10.1186/1748-717X-6-98 (PMC3179722; doi:10.1186/1748-717X-6-98)
Supplement: Additional file 1 — Table 1. Re-irradiation for Head and Neck cancer (various sites) Title: A title to explain what is in the file. [file 1748-717X-6-98-S1.XLS]

## Sheet: Table 1 
Table 1. Re-irradiation for Head and Neck cancer (various sites)
Author	Year	Site	Treatment	Radiotherapy	Outcome	Adverse reaction	Bleeding	†Prognostic factors
(Institute)	(Pt No.)	[Median preRT dose / RT interval (M)]			RR/ 2yOS/ 2yLC/ MST
Conventional
6De Crevoisier	1998	Various rec/2nd	(1) Conv. RT 27	(1) RT 65Gy	(1) RR 41% / 2y OS 25% / 5y OS 6% / MST 10M	Acute G4< 13%	5 /169 (2.9%)	Small volume irradiation favorable
(Gustave-Roussy)	(169)	[65Gy/ 40M]	(2) Conv. RT+CTX 106	(2) Voks protocol: HU+5-FU+RT60Gy	(2) RR 48%/ 2yOS 24%/ 5yOS 14%/ MST 10M	Severe 29%
			(3) HfxRT+CTX 36	(3) MMC, 5-FU+1.5 Gy/bid 60Gy	(3) RR 63%/ 2y OS 10%/ 5y OS 0%/ MST 11M	G2-3 fibrosis 41%, mucosal necrosis 21%,
								Higher RT dose favorable
16Ohizumi	2002	Various rec	Conv. RT, HfxRT± CTX	53Gy	RR64%/ 2y OS 10%	Acute severe 2/44 (4.5%)	none	Overlapping RT field 40 cc < favorable
(Tokai Univ)	(44)	[62.1Gy (mean) / 13.5M]				Late severe 5 (11%), laryngeal edema etc.		NPC, OPC, kkk favorable
18Salama	2006	Various rec/2nd	rec 66： 2nd 49	Micro lesion 60Gy/Macro lesion 66-70Gｙ	3y OS 22%/ 3y LRC 33%/ MST 11M	21 G4< (18%)	6 /115 (5.2%)	2nd (vs. rec) favorable
(Chicago Univ)	(115)	[67.5Gy/NA]	Conv. RT, HfxRT± CTX	Conv. RT 2Gy/day or Hfx RT 1.5Gy x 2/day		Lethal 19 (16.5%)	Carotid blow-out 5	> 1Y interval / CTX(GEM etc) favorable
			inOP49/ OP49		inOp 2yOS 11% vs. OP 2yOS 39%			OP (vs. inOP) favorable
19Spencer	2006	Various rec/2nd	HfxRT + CTX	60Gy	2y OS 15.2%/ 5y OS 3.8%/ MST8.8M	Acute G4 17.7%, G5 7.6%	1 (1%)	> 1Y interval favorable
(RTOG96-10)	(81)	[55-65Gy / 24M]	HU +5-FU	1.5 Gy/bid x 5d other weekx4		Lethal 6/81(7%)	on treatment
10Langer	2007	Various rec/2nd	HfxRT + CTX	60Gy	2y OS 25.9%/ MST12M	Acute G4< 28%	2/81 (2.4%)
(RTOG99-11)	(105)	[65.4Gy/ 39.6M]	cisplatin+paclitaxel+GCSF	1.5 Gy/bid x 5d other weekx4		Lethal 8 (acute 5, late 3)
22McDonald	2011	Various rec/2nd	Various	Various	Various	1.8-2Gy QD or 1.2Gy bid bleeding 1.3%-1.8%	41/1554 (2.6%) 76% fatal
(Review)	(1554)					1.5 Gy bid or delayed accelerating HfxRT bleeding 4.5%
IMRT
20Sulman	2009	Various rec	CTX 26	60Gy	2y OS 58%/ 2y LRC 64%	Severe 15 (20%)	none	Younger favorable
(MDAC)	(74)	[60Gy/ 46M]	platinum based			Death 1 (unknown cause)		Male favorable
23Popovtzer	2009	Various rec/2nd	HfxRT ± CTX	68Gy	2y OS 40%/ 2y LC 27%	Acute G3 26, G4 11	2/66 (3%)	Almost recurrence occurred
(Michigan Univ)	(66)	[64Gy/ 37M]	CTX 47 (cisplatin etc.)	1.25Gybidx6wks (1wk interval in midway)		Late G3 < 19 (29%)	surgically salvaged	inside irradiated area
24Duprez F	2009	Various rec/2nd	OP19	69Gy	2yOS 35%/ 2y LCR 48%/ MST13.4M	Acute G3< 26 (31%)	2/84 (2.3%)	T4, short interval, HPC unfavorable
(Belgium)	(84)	[61Gy/ 49.5M]	CTX17 (cisplatin etc.)			Late G3 < 11 (14%)
25Biagioli	2007	Various rec	CTX	60Gy/30fr, each other week	RR76%/ 2y OS 48.7%	Acute G3< 32%	1/41 (2.5%)
(Miami)	(41)	[60Gy/ 25M]	Cisplatin or CBDCA			Late 6
26Lee	2007	Various rec	IMRT 74, nonIMRT 31	59.4Gy	RR50%/ 2yOS 37%/ 2yLRPFS 42%/ MST15M	Acute G3-4 23%	none	NPC favorable
(MSK)	(105)	[62Gy/ 38M]	71% CTX			Late G3-4 15 % (severe 11%)		> 50Gy favorable
Abbreviations: MSK; Memorial Sloan-Kettering Cancer Center, MDAC; MD Anderson Cancer Center, rec; recurrence, 2nd; second primary, LC; local control, OS; overall survival, RR; response rate, DSS: disease-specific survival, LRC: locoregional control, MST; median survival time
NA; not available, OP; surgery, inOP; inoperative case, QD; once a day, bid; twice a day
RT; radiotherapy, Conv. RT; conventional fractionated radiation, HfxRT; hyperfractionated radiation, CTX; Chemotherapy, HU; Hydroxyurea, 5-FU; 5 fluorouracil, CBDCA.; Carboplatin, GEM; Gemcitabine
†prognostic factors for overall survival if otherwise stated
