# Supplementary material for: Reirradiation of head and neck cancer focusing on hypofractionated stereotactic body radiation therapy
Source: Radiat Oncol. 2011 Aug 21;6:98. doi: 10.1186/1748-717X-6-98 (PMC3179722; doi:10.1186/1748-717X-6-98)
Supplement: Additional file 2 — Table 2. Re-irradiation using stereotactic irradiation. [file 1748-717X-6-98-S2.XLS]

## Sheet: Table2
Table 2. Re-irradiation using stereotactic irradiation
Author	Year	Site	Radiotherapy	Outcome	Adverse Reaction	Bleeding	†Prognostic factors
(Institute)	(Pt No.)	[Median preRT dose / RT interval (M)]	[Median tumor/ treatment volume]	RR/ 2yOS/ 2yLC/ MST	fatal side effects
SRS/ SRT
27Siddiqui	2009	Various	13-18Gy/1fr or 36-48Gy/5-8fr	RR 50%/ 2yOS 14.3%/ MST6.7M/ 2yLC 38.1%	Acute G3/4 3	none
(Detroit)	(21)		two to three times weekly		Late severe 3 (1 death)
CyberKnife
28Himei	2003	Various	15-40.3 Gy/ 1-6fr	RR74%	Acute mucositis 5	none
（Okayama Univ）	(31)	[60Gy/16.3M]	IDL44-78% (60.2%) [41.2cc]
29Roh	2008	Various 36 cases 44 lesions	D65-85% IDL: 30 （18-40）Gy/ 3-5fr	RR80%/ 2ｙOS 30.9％/MST16.2M	Acute G3 13	none
(Korea)	(36)	[70.2Gy/24M]	[22.6cc]		Late: bone necrosis 1, soft tissue necrosis 2
30Ogita	2009	Various	D95 31Gy/3-8fr	2yOS 29.2%/MST 15.5M	24 ulcer （41.4％）	NA
（Fujimoto Hayasuzu）	(58)	[30Gy</NA]	[31.8cc]
31Heron	2009	Various	D90 (IDL80%) 5fr / 2week [44.8cc]	RR17％	no G3/4	none	44 Gy is feasible
（Pittsburgh Univ）	(25)	[64.7Gy/13M]	Phase I; 25Gy →32Gy→36Gy→40Gy→44Gy
32Rwigema	2010	Various (incl. linac SRT)	D95:35（15-44）Gy/ 5（1-5)fr	RR68%/ 2yOS 16.1%/ 2yLC 30.7%/ MST11.5M	No G4/5	none	>= 35Gy favorable (Local control)
（Pittsburgh Univ）	(85)	[70Gy BED10/ 19.4M]	[25.1 cc] each other days		G3：taste loss 1, Xerostomia 2, pain 1		<=Tumor volume 25cc favorable (Local control)
33Unger	2010	Various (38 radical, 27 palliative)	30 Gy/5fr	2ｙOS 33%*/ MST12M	Acute 19 G1-3	2 (3%)	OP favorable
(Georgetown Univ)	(65)	[67Gy/ 26M]	[75cc]	Radical :MST20M/ 2yOS30%/ 2yLRC41%	Late 6 G4 (9%)		nonSQ favorable
12Kodani	2011	Various	D90: 30 （19.5-42）Gy / 5 （3-8）ｆｒ	RR61%/ 2yOS 50%/ 23M	Severe late 6	2/21 (9.5%)	> 2Y interval favorable
(Kyoto Pref. Univ)	(21)	[60Gy /51M]	[10cc]				Smaller size radiation field favorable
13Cengiz	2011	Various （6 multiple RT）	IDL76.5%, 30 （18-35） Gy / 5 (1-5）fr	RR58%/ 1y OS46%/ MST10.5M	Acute G2< 6 （13.3％）	9 (15%)
(Turkey)	(46)	[61Gy/38M]	[45cc]			7 death
Abbreviations: CR; complete response, PR; partial response, SD; stable disease, LC; local control, OS; overall survival, RR; response rate, DSS: disease-specific survival, MST; median survival time
NA; not available, IDL; isodose line, G; grade, OP; surgery, nonSQ; non squamous cell cancer
*estimated from figure, †prognostic factors for overall survival if otherwise stated
