# Supplementary material for: Reirradiation of head and neck cancer focusing on hypofractionated stereotactic body radiation therapy
Source: Radiat Oncol. 2011 Aug 21;6:98. doi: 10.1186/1748-717X-6-98 (PMC3179722; doi:10.1186/1748-717X-6-98)
Supplement: Additional file 3 — Table 3. Reirradiation for nasopharyngeal cancer. [file 1748-717X-6-98-S3.XLS]

## Sheet: Table 3
Table 3. Reirradiation for nasopharyngeal cancer
Author	Year	Group	Pt No.	Radiotherapy	Outcome	Adverse reaction	Bleeding	†Prognostic factors
(Institute)	(Total Pt No.)	[Median preRT dose / RT interval (M)]		[Median tumor/ treatment volume]	RR/ 2yOS/ 2yLC/ MST
Various treatment
34Yu	2005	EBRT108, Bx 44, EBRT+Bx 7	108	EBRT60Gy< or EBRT40-60Gy + Bx10-41.5Gy	*2y OS 92%, 5y OS 63%	Lethal 5 (one for CTX)	NA	Salvage treatment (vs. no salvage) favorable
(Hong Kong)	275	[60Gy/NA]		or Bx 50-60Gy				Early T-stage favorable
		CTX	19	mostly cisplatin-based combination	*2y OS 70%, 5y OS 32%
		OP ± EBRT	22		*2y OS 94%, 5y OS 50%
		No salvage	75		*2y OS 70%, 5y OS 35%
Brachytherapy
35Law	2002	Rec [67.5Gy/11wks]	78	Bx 40-50Gy	5yLC 89%/ 5yOS 65%	Major 53%	none	Younger favorable
(Hong Kong)	(89)	rec/2nd [67.5Gy/21M]	11	EBRT 40Gy + Bx 25Gy	5yLC80%/ 5yOS 51%	Major 70%		Afterloading (vs. preloading) favorable
SRS/SRT
36Xiao	2001	Residual [70-80Gy/ 1-3M]	32	D60-90%: 14-35Gy（6-15Gy/fr）	RR90%/ 2yOS 78.2%/ MST18.5	Cellulites 3	2 (6.3%)
(China)	(50)	Recurrence, salvage [NA]	18	[13.56cc]	RR72%/ 2yOS 41.67%/ MST 14-17.5M		6 (33%)
37Wu	2007	**Residual	34	D90 18Gy/ 3fr [6.2cc]	RR86%, 3yPFS 72.3%	Severe late 17 (19%)	none	Residual (vs. recurrence) favorable
(China)	(90)	**Recurrence [70Gy/23M]	56	D90 48Gy/ 6fr [5.1cc]	RR91%, 3yPFS 42.9%		2 /56 (3.6%)	Smaller size (5 ml >=) favorable
38Seo	2009	[70.2Gy/ 26.5M]	35	80%IDL: 33 (24-45) Gy / 3-5 fr	23CR (57%)/ 5y OS 66%	G4/5 5	2 (6%)	Younger favorable
（Korea）	(35)			[ 7.9cc]	T1-2：80% vs. T3-4:39% (5ｙOS)		one more venous bleeding	rT1-2 (vs. rT3-4) favorable
39Chua	2006	PS 0; favorable	12	SRS 12.5Gy	5yOS 100%/ 5yLC 100%	Brain necrosis 14.6%	2 (4%)	> 6 months interval, younger favorable
(Hong Kong)	(48)	PS >=0; Intermediate	23		5yOS 51%/ 5yLC 43%	Osteoradionecrosis 4.2%	rescued by stenting	rT1-3 favorable, tumor volume <10cc favorable
		PS>1; Poor	13		5yOS 0%/ 5yLC 10%			Residual favorable
40Chua	2009	SRS [NA/ 10M]	43	12.5Gy [5.1cc]	3yOS 66%/ 3yLFFS 51%	Severe 33%	0.05	SRT (vs. SRS) favorable
(Hong Kong)	(86)	SRT [NA/ 10M]	43	34Gy/ 2-6 fr [5.6cc]	3yOS 61%/ 3yLFFS 83%	Severe 21%	0.02
PS; Prognostic Score = 0.22 × Age (0, 1) + 0.27 × Time interval > 6 mo (0, 1) + 0.28×Tvol (0, 1) + 0.05 × rT4 (0, 1) +prior local recurrence (0, 1)
Abbreviations: rec; recurrence, 2nd; second primary, SRS; stereotactic radiosurgery, SRT; stereotactic radiotherapy, CR; complete response, PR; partial response, SD; stable disease, EBRT, external body irradiation, Bx; Brachytherapy, fr; fraction
LC; local control, OS; overall survival, RR; response rate, PFS: progression-free survival, LFFS local failure free survival, MST; median survival time, NA; not available
*estimated from figure, **Residual; relapse within 6 months, Recurrence; relapse beyond 6 months
†prognostic factors for overall survival if otherwise stated
