# Supplementary material for: Reirradiation of head and neck cancer focusing on hypofractionated stereotactic body radiation therapy
Source: Radiat Oncol. 2011 Aug 21;6:98. doi: 10.1186/1748-717X-6-98 (PMC3179722; doi:10.1186/1748-717X-6-98)
Supplement: Additional file 4 — Table 4. Reported Prognostic factors and Risk factors. [file 1748-717X-6-98-S4.XLS]

## Sheet: Table 4
Table 4. Reported Prognostic factors and Risk factors
	Prognostic factors for overall survival	Risk factors for adverse reactions	Risk factors for Bleeding
1	Debulking surgery prior to reirradiation6,18,33-35	Accumulated irradiated dose 12,36	A tumor involving the Rosenmueller fossa invading deeply into the foramen lacerum36
2	Anatomic site2,12,16,39-41	Concurrent use of Chemotherapy36	A total high local dose36
3	Histology11,33	Age 16	RT field including mucosa30
4	Time interval since prior treatment12,15,18,19,24,39	Mucosal involvement/ ulceration30	Too high a single dose of SRS/SRT36
5	Second primary versus recurrent tumor11,15,19,37,39	Treatment volume16	Diabetes Mellitus36
6	Dose–response relationship17,18,26,32	Reirradiation Schedule	Tumor involved more than half circumferences of carotid13
7	Tumor size (T category)2,3,12,17,23,24,34,35,34-39	/ Treatment modalities21,25	/Carotid arteries receiving all prescribed dose13
	/ Volume of reirradiation13,17		Diffuse mucosal involvement / ulceration16
8	Treatment modality18,26,40		Reirradiation Schedule21
8	Gender20
9	Salvage treatment35
10	Age20,35,38
